# Supplementary material for: Comparative Mitogenomic Analysis Reveals Intraspecific, Interspecific Variations and Genetic Diversity of Medical Fungus Ganoderma
Source: J Fungi (Basel). 2022 Jul 26;8(8):781. doi: 10.3390/jof8080781 (PMC9394262; doi:10.3390/jof8080781)
Supplement: Supplementary file 1 [file jof-08-00781-s001.zip]

Archive with 1 entries (1 files):
- jof-1812282-supplementary.xlsx
