# Supplementary material for: Comparative Mitogenomic Analysis Reveals Intraspecific, Interspecific Variations and Genetic Diversity of Medical Fungus Ganoderma
Source: J Fungi (Basel). 2022 Jul 26;8(8):781. doi: 10.3390/jof8080781 (PMC9394262; doi:10.3390/jof8080781)
Supplement: Supplementary file 1 [file jof-08-00781-s001.zip › jof-1812282-supplementary.xlsx]

## Sheet: Table S1
Table S1 Comparison on mitogenomes among Ganoderma species
	G. applanatum	G. leucocontextum	G. tsugae	G. sinense	G. subamboinense	G. calidophilum	G. meredithae	G. lucidum	G. lucidum	G. lucidum	G. lingzhi	G. lingzhi	G. lingzhi
Strain	CGMCC5.249	s116	s90	/	s118	s136	CGMCC5.766	/	s26	s37	s62	s74	s8
Associated trees	/	Dead wood	Dead wood	/	Dead wood	Dead bamboo	/	/	Dead wood	Dead wood	Dead wood	Dead wood	Dead wood
Geographical coordinates	/	102.05E, 28.24N	128.12E, 41.52N	/	104.58E, 31.92N	109.49E, 18.71N	/	/	117.06E, 36.35N	105.78E, 30.64N	104.24E, 29.83N	103.35E, 29.63N	107.33E, 31.79N
Collection site	Jilin Province, China	Sichuan province, China	Jilin province, China	/	Sichuan province, China	Hainan province, China	China General Microbiological Culture Collection Center	/	Shandong province, China	Sichuan province, China	Sichuan province, China	Sichuan province, China	Sichuan province, China
Region	Northeast China	Southwest China	Northeast China	/	Southwest China	South China	/	/	East China	Southwest China	Southwest China	Southwest China	Southwest China
Habitat	/	subtropical zone (in plateau)	mid-temperate zone	/	mid-subtropical zone	tropic zone	/	/	temperate zone	mid-subtropical zone	mid-subtropical zone	mid-subtropical zone	mid-subtropical zone
Collection date	/	2015-08-09	2014-09-11	/	2015-07-17	2015-09-01	/	/	2014-10-03	2014-06-03	2014-06-08	2014-06-13	2014-06-19
Collector	/	Qiang Li	Xin Jin	/	Xin Jin	Qiang Li	/	/	Xin Jin	Qiang Li	Qiang Li	Xin Jin	Qiang Li
Accession number	KR109212	MH252534	MH252533	KF673550	MW752412	MH252535	KP410262	KC763799	MH252532	MW752414	MW752415	MW752413	MH252531
Genome size (bp)	119803	88194	92511	86451	73416	124588	78447	60635	57932	53346	50603	61315	57232
GC content (%)	26.66	27.0789	26.6736	26.7828	26.37	25.435	26.14	26.6727	26.7451	26.56	26.33	26.38	26.4572
AT skew	0.0188	-0.00307874	0.0206236	0.0311389	0.00882792	0.0152531	0.0033	0.00206918	0.000754041	-0.00599129	-0.00312203	0.00380331	0.00403896
GC skew	0.046	-0.00946319	0.0495218	0.065561	0.0485584	0.0628294	0.0412	0.0589254	0.0584742	0.0470455	0.0523918	0.055345	0.0593052
No. of PCGs (Non-intronic ORFs)	15	39	34	22	25	47	15	23	22	24	23	27	22
No. of introns	30	19	24	30	21	31	18	11	12	8	8	11	12
Intronic ORFs	33	18	23	24	22	29	18	11	12	8	8	11	12
No. of rRNAs	2	2	2	2	2	2	2	2	2	2	2	2	2
No. of tRNAs	25	26	25	28	26	25	29	26	26	26	26	26	26

## Sheet: Table S2
Table S2 Characterization of the mitogenome of four Ganoderma species
Ganoderma subamboinense s118					Ganoderma lingzhi s74					Ganoderma lucidum s37					Ganoderma lingzhi s62
Gene	Start	Stop	Length	Notes	Gene	Start	Stop	Length	Notes	Gene	Start	Stop	Length	Notes	Gene	Start	Stop	Length	Notes
orf328	211	1197	987	GIY-YIG endonuclease	orf330	211	1203	993	GIY-YIG endonuclease	orf330	211	1203	993	GIY-YIG endonuclease	orf345	238	1275	1038	LAGLIDADG endonuclease
orf411	1968	3203	1236	LAGLIDADG endonuclease	orf345	1512	2549	1038	LAGLIDADG endonuclease	orf321	1548	2513	966	LAGLIDADG endonuclease	orf323	2095	3066	972	LAGLIDADG endonuclease
orf386	3424	4584	1161	GIY-YIG endonuclease	orf323	3369	4340	972	LAGLIDADG endonuclease	orf282	3235	4083	849	LAGLIDADG endonuclease	orf215	3373	4020	648	LAGLIDADG endonuclease
orf337	4978	5991	1014	LAGLIDADG endonuclease	orf215	4647	5294	648	LAGLIDADG endonuclease	orf356	4718	5788	1071	LAGLIDADG endonuclease	orf358	4845	5921	1077	GIY-YIG endonuclease
orf347	6089	7132	1044	LAGLIDADG endonuclease	orf358	6119	7195	1077	GIY-YIG endonuclease	orf267	6329	7132	804	GIY-YIG endonuclease	orf267	6216	7019	804	GIY-YIG endonuclease
orf308	7329	8255	927	LAGLIDADG endonuclease	orf267	7490	8293	804	GIY-YIG endonuclease	cox1	1	7897	7897		cox1	1	7784	7784
orf323	8311	9282	972	LAGLIDADG endonuclease	cox1	1	9058	9058		exon1	1	209	209		exon1	1	237	237	237
orf429	9479	10768	1290	LAGLIDADG endonuclease	exon1	1	209	209	209	exon2	1484	1547	64		exon2	1603	2093	491	728
orf215	10870	11517	648	LAGLIDADG endonuclease	exon2	1484	1511	28	237	exon3	2800	3232	433		exon3	3210	3372	163	891
orf267	12314	13117	804	GIY-YIG endonuclease	exon3	2877	3367	491	728	exon4	4560	4717	158		exon4	4408	4570	163	1054
cox1	1	13889	13889		exon4	4484	4646	163	891	exon5	5891	6328	438		exon5	5968	6215	248	1302
exon1	1	209	209		exon5	5682	5844	163	1054	exon6	7613	7897	285		exon6	7500	7784	285	1587
exon2	1481	1544	64		exon6	7242	7489	248	1302	intron1	210	1483	1274	Group IB	intron1	238	1602	1365	Group IB
exon3	1857	1966	110		exon7	8774	9058	285		intron2	1548	2799	1252		intron2	2094	3209	1116	Group IB
exon4	3315	3421	107		intron1	210	1483	1274	Group IB	intron3	3233	4559	1327	Group ID	intron3	3373	4407	1035	Group IB
exon5	4856	4977	122		intron2	1512	2876	1365	Group IB	intron4	4718	5890	1173	Group IB	intron4	4571	5967	1397	Group IB
exon6	7224	7328	105		intron3	3368	4483	1116	Group IB	intron5	6329	7612	1284	Group IA	intron5	6216	7499	1284	Group IA
exon7	8299	8309	11		intron4	4647	5681	1035	Group IB	orf248	8793	9539	747	LAGLIDADG endonuclease	nad4	8142	9506	1365
exon8	9388	9477	90		intron5	5845	7241	1397	Group IB	nad4	8253	10708	2456		trnA(tgc)	9690	9761	72
exon9	10797	10869	73		intron6	7490	8773	1284	Group IA	exon1	8253	8791	539		trnF(gaa)	9793	9864	72
exon10	11903	12313	411		orf248	9954	10700	747	LAGLIDADG endonuclease	exon2	9883	10708	826		trnT(tgt)	9907	9979	73
exon11	13605	13889	285		nad4	9414	11869	2456		intron1	8792	9882	1091	Group IB	trnQ(ttg)	9982	10055	74
intron1	210	1480	1271	Group IB	exon1	9414	9952	539		orf429	10948	12237	1290	hypothetical protein	trnK(ttt)	10136	10208	73
intron2	1545	1856	312	Group IA	exon2	11044	11869	826		trnA(tgc)	12677	12748	72		trnY(gta)	10299	10381	83
intron3	1967	3314	1348	Group IB	intron1	9953	11043	1091	Group IB	trnF(gaa)	12780	12851	72		trnM(cat)	10407	10480	74
intron4	3422	4855	1434	Group IB	orf429	12109	13398	1290	hypothetical protein	trnT(tgt)	12894	12966	73		trnS(tga)	10520	10607	88
intron5	4978	7223	2246	Group IB	trnA(tgc)	13838	13909	72		trnQ(ttg)	12969	13042	74		trnH(gtg)	10680	10752	73
intron6	7329	8298	970	Group IB	trnF(gaa)	13941	14012	72		trnK(ttt)	13123	13195	73		trnM(cat)	11089	11161	73
intron7	8310	9387	1078	Group IB	trnT(tgt)	14055	14127	73		trnY(gta)	13286	13368	83		atp6	12614	13387	774
intron8	9478	10796	1319	Group IB	trnQ(ttg)	14130	14203	74		trnM(cat)	13394	13467	74		orf309	13402	14331	930	LAGLIDADG endonuclease
intron9	10870	11902	1033	Group IB	trnK(ttt)	14284	14356	73		trnS(tga)	13507	13594	88		trnR(cct)	14647	14727	81
intron10	12314	13604	1291	Group IA	trnY(gta)	14447	14529	83		trnH(gtg)	13666	13738	73		orf109	17495	17166	330	RNA polymerase
nad4	14711	16072	1362		trnM(cat)	14555	14628	74		trnM(cat)	14075	14147	73		orf202	18688	18080	609	RNA polymerase
orf429	16329	17618	1290	hypothetical protein	trnS(tga)	14668	14755	88		orf283	15574	14723	852	DNA polymerase	orf211	19785	19150	636	RNA polymerase
trnA(tgc)	18181	18252	72		trnH(gtg)	14827	14899	73		atp6	16373	17146	774		rnl	19866	24093	4228
trnF(gaa)	18284	18355	72		trnM(cat)	15236	15308	73		orf219	17431	18090	660	LAGLIDADG endonuclease	exon1	19866	22519	2654
trnT(tgt)	18397	18469	73		atp6	16466	17239	774		trnS(gct)	18403	18483	81		exon2	23668	24093	426
trnQ(ttg)	18472	18545	74		orf219	17524	18183	660	LAGLIDADG endonuclease	orf109	21258	20929	330	RNA polymerase	intron1	22520	23667	1148	Group IB
trnK(ttt)	18628	18700	73		trnS(gct)	18496	18576	81		orf568	23549	21843	1707	RNA polymerase	orf130	22667	23059	393	LAGLIDADG endonuclease
trnY(gta)	18792	18874	83		orf109	21351	21022	330	RNA polymerase	rnl	23628	26707	3080		cox3	25913	26722	810
trnM(cat)	18899	18972	74		orf568	23642	21936	1707	RNA polymerase	cox3	28527	29336	810		nad4L	26956	27222	267
trnS(tga)	19042	19128	87		rnl	23722	26788	3067		nad4L	29570	29836	267		orf250	27648	28400	753	LAGLIDADG endonuclease
trnH(gtg)	19222	19294	73		orf879	27425	30064	2640	DNA polymerase	orf250	30262	31014	753	LAGLIDADG endonuclease	nad5	27222	30342	3121
trnM(cat)	19628	19700	73		dpo	27830	30064	2235	DNA polymerase	nad5	29836	32956	3121		exon1	27222	27647	426
atp6	20306	21079	774		orf152	30093	30551	459	hypothetical protein	exon1	29836	30261	426		exon2	28786	30342	1557
orf136	21367	21777	411	LAGLIDADG endonuclease	orf413	30632	31873	1242	hypothetical protein	exon2	31400	32956	1557		intron1	27648	28785	1138	Group ID
orf160	22630	23112	483	hypothetical protein	cox3	33857	34666	810		intron1	30262	31399	1138	Group ID	rns	33048	34587	1540
orf106	23916	24236	321	LAGLIDADG endonuclease	nad4L	34900	35166	267		rns	35662	37201	1540		trnV(tac)	34658	34731	74
orf432	27310	26012	1299	DNA polymerase	orf410	35490	36722	1233	LAGLIDADG endonuclease	trnV(tac)	37272	37345	74		trnL(tag)	34774	34849	76
orf110	27673	27341	333	DNA polymerase	orf250	36855	37607	753	LAGLIDADG endonuclease	trnL(tag)	37388	37463	76		trnR(tcg)	34891	34962	72
orf345	29521	28484	1038	hypothetical protein	nad5	35166	39549	4384		trnR(tcg)	37505	37576	72		orf303	35512	36423	912	GIY-YIG endonuclease
orf337	31706	32719	1014	LAGLIDADG endonuclease	exon1	35166	35489	324		orf303	38126	39037	912	GIY-YIG endonuclease	cox2	35278	37192	1915
orf242	34342	35070	729	GIY-YIG endonuclease	exon2	36753	36854	102		cox2	37892	39806	1915		exon1	35278	35511	234
orf220	35692	36354	663	LAGLIDADG endonuclease	exon3	37993	39549	1557		exon1	37892	38125	234		exon2	36671	37192	522
rnl	30119	37011	6893		intron1	35490	36752	1263	Group IC2	exon2	39285	39806	522		intron1	35512	36670	1159	Group IB
exon1	30119	31295	1177		intron2	36855	37992	1138	Group ID	intron1	38126	39284	1159	Group IB	rps3	37576	38595	1020
exon2	32800	34201	1402		rns	42255	45303	3049		rps3	40190	41209	1020		nad6	39019	39630	612
exon3	35443	35595	153		exon1	42255	42965	711		nad6	41633	42244	612		dpo	39971	39627	345	DNA polymerase
exon4	36665	37011	347		exon2	44475	45303	829		dpo	42813	42241	573	DNA polymerase	orf250	40817	40065	753	DNA polymerase
intron1	31296	32799	1504	Group IB	intron1	42966	44474	1509	Group II	orf396	43431	42241	1191	DNA polymerase	atp8	41345	41503	159
intron2	34202	35442	1241	Group IA	orf290	43404	44276	873	LAGLIDADG endonuclease	atp8	43959	44117	159		trnS(gct)	41808	41888	81
intron3	35596	36664	1069	Group IA	trnV(tac)	45374	45447	74		trnS(gct)	44422	44502	81		nad2	41979	43487	1509
trnR(tct)	37537	37607	71		trnL(tag)	45490	45565	76		nad2	44593	46101	1509		nad3	43489	43848	360
orf229	38148	38837	690	hypothetical protein	trnR(tcg)	45607	45678	72		nad3	46103	46462	360		orf118	44215	44571	357	GIY-YIG endonuclease
cox3	39209	40018	810		orf303	46228	47139	912	GIY-YIG endonuclease	orf118	46829	47185	357	GIY-YIG endonuclease	orf167	44805	45308	504	hypothetical protein
nad4L	40256	40522	267		cox2	45994	47908	1915		orf151	47419	47874	456	hypothetical protein	trnG(tcc)	45658	45729	72
orf410	40846	42078	1233	LAGLIDADG endonuclease	exon1	45994	46227	234		trnG(tcc)	48269	48340	72		trnW(cca)	45903	45830	74
orf250	42211	42963	753	LAGLIDADG endonuclease	exon2	47387	47908	522		trnW(cca)	48514	48441	74		trnD(gtc)	45972	46044	73
orf211	43444	44079	636	LAGLIDADG endonuclease	intron1	46228	47386	1159	Group IB	trnD(gtc)	48583	48655	73		atp9	46124	46345	222
orf168	44206	44712	507	LAGLIDADG endonuclease	rps3	48292	49311	1020	ribosomal protein S3	atp9	48735	48956	222		trnC(gca)	46448	46520	73
orf127	45008	45391	384	LAGLIDADG endonuclease	nad6	49735	50346	612		trnC(gca)	49059	49131	73		trnR(tct)	46535	46605	71
orf264	46402	47196	795	LAGLIDADG endonuclease	dpo	50915	50343	573	DNA polymerase	trnR(tct)	49146	49216	71		nad1	46864	47880	1017
nad5	40522	48394	7873		orf396	51533	50343	1191	DNA polymerase	nad1	49474	50490	1017		trnI(gat)	47959	48029	71
exon1	40522	40845	324		atp8	52061	52219	159		trnI(gat)	50569	50639	71		cob	48322	49479	1158
exon2	42109	42210	102		trnS(gct)	52524	52604	81		cob	50932	52089	1158		trnP(tgg)	49838	49912	75
exon3	43348	43443	96		nad2	52695	54203	1509		trnP(tgg)	52565	52639	75		trnN(gtt)	49933	50006	74
exon4	44738	44932	195		nad3	54205	54564	360		trnN(gtt)	52658	52731	74		trnL(taa)	50103	50186	84
exon5	45948	46184	237		orf118	54931	55287	357	GIY-YIG endonuclease	trnL(taa)	52828	52911	84		trnM(cat)	50215	50286	72
exon6	47366	48394	1029		orf151	55521	55976	456	hypothetical protein	trnM(cat)	52940	53011	72		trnE(ttc)	50296	50366	71
intron1	40846	42108	1263	Group IC2	trnG(tcc)	56371	56442	72		trnE(ttc)	53021	53091	71
intron2	42211	43347	1137	Group ID	trnW(cca)	56616	56543	74
intron3	43444	44737	1294	Group IC2	trnD(gtc)	56685	56757	73
intron4	44933	45947	1015	Group IB	atp9	56837	57058	222
intron5	46185	47365	1181	Group IB	trnC(gca)	57161	57233	73
trnW(tca)	49400	49471	72		trnR(tct)	57248	57318	71
rns	51071	52612	1542		nad1	57576	58592	1017
trnV(tac)	52685	52758	74		trnI(gat)	58671	58741	71
trnL(tag)	52805	52880	76		cob	59034	60191	1158
trnR(tcg)	52925	52996	72		trnP(tgg)	60550	60624	75
orf295	53550	54437	888	GIY-YIG endonuclease	trnN(gtt)	60645	60718	74
cox2	53316	55207	1892		trnL(taa)	60815	60898	84
exon1	53316	53549	234		trnM(cat)	60927	60998	72
exon2	54686	55207	522		trnE(ttc)	61008	61078	71
intron1	53550	54685	1136	Group IB
rps3	55617	56636	1020	ribosomal protein S3
nad6	57100	57711	612
orf123	58495	58124	372	DNA polymerase
atp8	59096	59254	159
trnS(gct)	59609	59689	81
orf435	60472	61779	1308	LAGLIDADG endonuclease
nad2	59779	62668	2890
exon1	59779	60471	693
exon2	61853	62668	816
intron1	60472	61852	1381	Group IC2
nad3	62670	63029	360
trnG(tcc)	63927	63998	72
trnW(cca)	64181	64108	74
trnD(gtc)	64240	64312	73
atp9	64398	64619	222
trnR(tct)	64806	64876	71
nad1	65131	66147	1017
trnI(gat)	66227	66297	71
orf238	67017	67733	717	LAGLIDADG endonuclease
cob	66588	68886	2299
exon1	66588	67016	429
exon2	68110	68886	777
intron1	67017	68109	1093	Group ID
orf397	70623	71816	1194	hypothetical protein
trnP(tgg)	72657	72731	75
trnN(gtt)	72750	72823	74
trnL(taa)	72919	73002	84
trnM(cat)	73031	73102	72
trnE(ttc)	73112	73182	71

## Sheet: Table S3
Table S3 Start and stop codon analyses of 15 core protein-coding genes in 13 Ganoderma species
Species	atp6		atp8		atp9		cob		cox1		cox2		cox3		nad1		nad2		nad3		nad4		nad4L		nad5		nad6		rps3
	start	stop	start	stop	start	stop	start	stop	start	stop	start	stop	start	stop	start	stop	start	stop	start	stop	start	stop	start	stop	start	stop	start	stop	start	stop
G. tsugae	ATG	TAA	ATG	TAA	ATG	TAA	GTG	TAA	ATG	TAA	ATG	TAA	ATG	TAA	ATG	TAG	ATG	TAA	ATG	TAA	ATG	TAA	ATG	TAA	ATG	TAA	ATG	TAA	ATG	TAA
G. leucocontextum	ATG	TAA	ATG	TAA	ATG	TAA	GTG	TAA	ATG	TAA	ATG	TAA	ATG	TAA	ATG	TAG	ATG	TAA	ATG	TAA	ATG	TAA	ATG	TAA	ATG	TAA	ATG	TAA	ATG	TAA
G. calidophilum	ATG	TAG	ATG	TAA	ATG	TAA	GTG	TAA	ATG	TAA	ATG	TAG	ATG	TAA	ATG	TAA	ATG	TAG	ATG	TAA	ATG	TAA	ATG	TAA	ATG	TAA	ATG	TAA	ATG	TAA
G. applanatum	ATG	TAG	ATG	TAA	ATG	TAA	GTG	TAA	ATG	TAA	ATG	TAA	ATG	TAA	ATG	TAA	ATG	TAA	ATG	TAA	ATG	TAA	ATG	TAA	ATG	TAA	ATG	TAA	ATG	TAA
G. meredithae	ATG	TAA	ATG	TAA	ATG	TAA	GTG	TAA	ATG	TAA	ATG	TAA	ATG	TAA	ATG	TAG	ATG	TAG	ATG	TAA	ATG	TAA	ATG	TAA	ATG	TAA	ATG	TAA	ATG	TAA
G. sinense	ATG	TAA	ATG	TAA	ATG	TAA	GTG	TAA	ATG	TAA	ATG	TAA	ATG	TAA	ATG	TAG	ATG	TAG	ATG	TAA	ATG	TAA	ATG	TAA	ATG	TAA	ATG	TAA	ATG	TAA
G. subamboinense s118	ATG	TAG	ATG	TAA	ATG	TAA	GTG	TAA	ATG	TAA	ATG	TAA	ATG	TAA	ATG	TAA	ATG	TAG	ATG	TAA	ATG	TAA	ATG	TAA	ATG	TAA	ATG	TAA	ATG	TAA
G. lucidum	ATG	TAA	ATG	TAA	ATG	TAA	GTG	TAA	ATG	TAA	ATG	TAA	ATG	TAA	ATG	TAG	ATG	TAG	ATG	TAA	ATG	TAA	ATG	TAA	ATG	TAA	ATG	TAA	ATG	TAA
G. lucidum s26	ATG	TAA	ATG	TAA	ATG	TAA	GTG	TAA	ATG	TAA	ATG	TAA	ATG	TAA	ATG	TAG	ATG	TAG	ATG	TAA	ATG	TAA	ATG	TAA	ATG	TAA	ATG	TAA	ATG	TAA
G. lucidum s37	ATG	TAA	ATG	TAA	ATG	TAA	GTG	TAA	ATG	TAA	ATG	TAA	ATG	TAA	ATG	TAG	ATG	TAG	ATG	TAA	ATG	TAA	ATG	TAA	ATG	TAA	ATG	TAA	ATG	TAA
G. lingzhi s62	ATG	TAA	ATG	TAA	ATG	TAA	GTG	TAA	ATG	TAA	ATG	TAA	ATG	TAA	ATG	TAG	ATG	TAG	ATG	TAA	ATG	TAA	ATG	TAA	ATG	TAA	ATG	TAA	ATG	TAA
G. lingzhi s74	ATG	TAA	ATG	TAA	ATG	TAA	GTG	TAA	ATG	TAA	ATG	TAA	ATG	TAA	ATG	TAG	ATG	TAG	ATG	TAA	ATG	TAA	ATG	TAA	ATG	TAA	ATG	TAA	ATG	TAA
G. lingzhi s8	ATG	TAA	ATG	TAA	ATG	TAA	GTG	TAA	ATG	TAA	ATG	TAA	ATG	TAA	ATG	TAG	ATG	TAG	ATG	TAA	ATG	TAA	ATG	TAA	ATG	TAA	ATG	TAA	ATG	TAA

## Sheet: Table S4
Table S4 Codon usage analysis of the four Ganoderma mitogenomes
AmAcid	Codon	G. subamboinense s118		G. lucidum s37		G. lingzhi s62		G. lingzhi s74
		Number	Frequency	Number	Frequency	Number	Frequency	Number	Frequency
Ala	GCG	25	0.00109352	24	0.00145287	19	0.00120192	32	0.00169743
Ala	GCA	143	0.00625492	122	0.00738543	140	0.00885628	116	0.00615319
Ala	GCT	194	0.0084857	138	0.00835402	180	0.0113866	146	0.00774454
Ala	GCC	73	0.00319307	61	0.00369272	67	0.00423836	74	0.00392531
Cys	TGT	317	0.0138658	253	0.0153157	177	0.0111969	290	0.015383
Cys	TGC	141	0.00616744	123	0.00744597	69	0.00436488	117	0.00620624
Asp	GAT	391	0.0171026	235	0.014226	256	0.0161943	255	0.0135264
Asp	GAC	120	0.00524888	83	0.00502452	73	0.00461791	87	0.00461489
Glu	GAG	171	0.00747966	126	0.00762758	123	0.00778087	149	0.00790367
Glu	GAA	459	0.020077	306	0.0185241	309	0.0195471	368	0.0195205
Phe	TTT	1393	0.0609308	1012	0.0612628	919	0.0581351	1070	0.0567579
Phe	TTC	425	0.0185898	329	0.0199165	285	0.0180288	328	0.0173987
Gly	GGG	137	0.00599248	84	0.00508505	103	0.00651569	108	0.00572884
Gly	GGA	227	0.00992914	170	0.0102912	196	0.0123988	204	0.0108211
Gly	GGT	299	0.0130785	234	0.0141655	239	0.0151189	240	0.0127307
Gly	GGC	62	0.00271192	48	0.00290574	45	0.00284666	42	0.00222788
His	CAT	361	0.0157904	227	0.0137418	273	0.0172697	286	0.0151708
His	CAC	150	0.00656111	101	0.00611417	84	0.00531377	97	0.00514534
Ile	ATA	1062	0.0464526	822	0.0497609	843	0.0533274	947	0.0502334
Ile	ATT	1240	0.0542385	907	0.0549065	848	0.0536437	1084	0.0575005
Ile	ATC	365	0.0159654	235	0.014226	216	0.013664	261	0.0138447
Lys	AAG	524	0.0229201	366	0.0221563	318	0.0201164	443	0.0234988
Lys	AAA	1535	0.067142	999	0.0604758	971	0.0614246	1170	0.0620624
Leu	TTG	358	0.0156592	212	0.0128337	211	0.0133477	297	0.0157543
Leu	TTA	1424	0.0622868	1007	0.0609601	1094	0.0692055	1136	0.0602589
Leu	CTG	159	0.00695477	101	0.00611417	106	0.00670547	147	0.00779758
Leu	CTA	428	0.018721	254	0.0153762	307	0.0194205	361	0.0191492
Leu	CTT	498	0.0217829	350	0.0211877	342	0.0216346	419	0.0222258
Leu	CTC	150	0.00656111	108	0.00653793	110	0.0069585	148	0.00785063
Met	ATG	407	0.0178025	268	0.0162237	298	0.0188512	349	0.0185126
Asn	AAT	1247	0.0545447	909	0.0550275	861	0.0544661	1004	0.0532569
Asn	AAC	389	0.0170151	261	0.0158	235	0.0148659	325	0.0172396
Pro	CCG	48	0.00209955	34	0.00205824	28	0.00177126	40	0.00212179
Pro	CCA	187	0.00817951	134	0.00811187	136	0.00860324	142	0.00753236
Pro	CCT	212	0.00927303	167	0.0101096	179	0.0113234	180	0.00954806
Pro	CCC	97	0.00424285	81	0.00490344	68	0.00430162	96	0.0050923
Gln	CAG	198	0.00866066	107	0.00647739	114	0.00721154	152	0.00806281
Gln	CAA	458	0.0200332	297	0.0179793	319	0.0201797	347	0.0184065
Arg	AGG	241	0.0105415	209	0.0126521	145	0.00917257	205	0.0108742
Arg	AGA	446	0.0195084	300	0.0181609	299	0.0189145	365	0.0193613
Arg	CGG	49	0.00214329	41	0.00248199	25	0.00158148	40	0.00212179
Arg	CGA	76	0.00332429	67	0.00405594	52	0.00328947	66	0.00350095
Arg	CGT	70	0.00306185	43	0.00260306	35	0.00221407	40	0.00212179
Arg	CGC	32	0.0013997	22	0.0013318	23	0.00145496	26	0.00137916
Ser	AGT	473	0.0206894	373	0.0225801	345	0.0218244	390	0.0206875
Ser	AGC	215	0.00940425	153	0.00926206	97	0.00613613	157	0.00832803
Ser	TCG	65	0.00284315	70	0.00423754	63	0.00398532	65	0.00344791
Ser	TCA	397	0.0173651	290	0.0175555	259	0.0163841	331	0.0175578
Ser	TCT	416	0.0181961	355	0.0214904	310	0.0196103	387	0.0205283
Ser	TCC	170	0.00743592	127	0.00768812	106	0.00670547	144	0.00763845
Thr	ACG	69	0.00301811	55	0.0033295	51	0.00322621	76	0.0040314
Thr	ACA	368	0.0160966	284	0.0171923	241	0.0152454	312	0.01655
Thr	ACT	342	0.0149593	259	0.0156789	269	0.0170167	293	0.0155421
Thr	ACC	173	0.00756714	150	0.00908045	103	0.00651569	154	0.00816889
Val	GTG	150	0.00656111	122	0.00738543	109	0.00689524	147	0.00779758
Val	GTA	463	0.0202519	338	0.0204613	344	0.0217611	332	0.0176109
Val	GTT	408	0.0178462	308	0.0186452	333	0.0210653	382	0.0202631
Val	GTC	134	0.00586125	100	0.00605364	84	0.00531377	98	0.00519839
Trp	TGG	262	0.0114601	215	0.0130153	165	0.0104378	212	0.0112455
Trp	TGA	291	0.0127285	195	0.0118046	185	0.0117029	283	0.0150117
Tyr	TAT	1118	0.0489021	864	0.0523034	777	0.0491523	978	0.0518778
Tyr	TAC	360	0.0157467	284	0.0171923	227	0.0143598	312	0.01655

## Sheet: Table S5
Table S5 Local BLAST analysis of the four Ganoderma mitogenomes against themselves
Species	Identitie (%)	Aligned length (bp)	Mismatched bases (bp)	Gaps (bp)	From	To	From	To	Evalue
G. subamboinense s118	73.272	217	28	9	54455	54655	4623	4825	3.99e-26
G. subamboinense s118	91.971	137	10	1	46212	46347	4636	4772	1.81e-49
G. subamboinense s118	89.13	92	4	1	45792	45877	4682	4773	9.37e-28
G. subamboinense s118	100	35	0	0	45708	45742	4635	4669	2.21e-10
G. subamboinense s118	97.484	159	4	0	55469	55627	16181	16339	2.86e-72
G. subamboinense s118	81.905	105	10	3	46257	46354	9572	9674	1.07e-20
G. subamboinense s118	77.67	103	10	2	45792	45881	9572	9674	6.75e-17
G. subamboinense s118	98.23	226	4	0	59771	59996	24883	25108	1.21e-108
G. subamboinense s118	87.179	78	7	1	69022	69096	37450	37527	1.3e-19
G. subamboinense s118	95.833	48	2	0	65003	65050	37733	37780	1e-14
G. subamboinense s118	98.446	193	2	1	64718	64910	37449	37640	9.98e-91
G. subamboinense s118	66.071	448	134	9	67130	67562	42342	42786	1.07e-20
G. subamboinense s118	90	40	4	0	61813	61852	42069	42108	1.14e-07
G. subamboinense s118	78.723	94	18	2	61049	61141	41408	41500	4.26e-13
G. subamboinense s118	87.229	415	31	8	60469	60882	40843	41236	1.38e-139
G. subamboinense s118	88.926	298	25	3	60505	60794	43477	43774	1.8e-106
G. subamboinense s118	76.923	208	33	7	46212	46414	31330	31527	1e-33
G. subamboinense s118	76.243	181	16	4	54462	54617	45705	45883	3.49e-33
G. subamboinense s118	76.667	150	18	4	9521	9668	4637	4771	1.69e-24
G. subamboinense s118	88.462	78	6	1	69022	69096	64719	64796	1.07e-20
G. subamboinense s118	69.931	868	206	19	43477	44333	40879	41702	3.05e-97
G. subamboinense s118	74	300	72	2	23232	23528	20782	21078	2.68e-47
G. subamboinense s118	90.217	92	3	1	46256	46347	45791	45876	2.2e-29
G. subamboinense s118	90.217	92	3	1	45791	45876	46256	46347	2.2e-29
G. subamboinense s118	94.375	160	8	1	20060	20219	22143	22301	1.14e-64
G. subamboinense s118	74	300	72	2	20782	21078	23232	23528	2.68e-47
G. subamboinense s118	69.931	868	206	19	40879	41702	43477	44333	3.05e-97
G. subamboinense s118	88.462	78	6	1	64719	64796	69022	69096	1.07e-20
G. subamboinense s118	76.667	150	18	4	4637	4771	9521	9668	1.69e-24
G. subamboinense s118	76.243	181	16	4	45705	45883	54462	54617	3.49e-33
G. subamboinense s118	76.923	208	33	7	31330	31527	46212	46414	1e-33
G. subamboinense s118	88.926	298	25	3	43477	43774	60505	60794	1.8e-106
G. subamboinense s118	87.229	415	31	8	40843	41236	60469	60882	1.38e-139
G. subamboinense s118	80.435	46	4	3	9922	9966	29557	29516	0.37
G. subamboinense s118	78.723	94	18	2	41408	41500	61049	61141	4.26e-13
G. subamboinense s118	90	40	4	0	42069	42108	61813	61852	1.14e-07
G. subamboinense s118	78.218	101	22	0	42686	42786	67462	67562	1.81e-11
G. subamboinense s118	98.649	148	2	0	37449	37596	64718	64865	1.69e-62
G. subamboinense s118	87.179	78	7	1	37450	37527	69022	69096	1.3e-19
G. subamboinense s118	98.23	226	4	0	24883	25108	59771	59996	1.21e-108
G. subamboinense s118	77.67	103	10	2	9572	9674	45792	45881	6.75e-17
G. subamboinense s118	81.905	105	10	3	9572	9674	46257	46354	1.07e-20
G. subamboinense s118	97.531	162	4	0	16178	16339	55466	55627	6.73e-74
G. subamboinense s118	100	35	0	0	4635	4669	45708	45742	2.21e-10
G. subamboinense s118	89.13	92	4	1	4682	4773	45792	45877	9.37e-28
G. subamboinense s118	91.971	137	10	1	4636	4772	46212	46347	1.81e-49
G. subamboinense s118	73.272	217	28	9	4623	4825	54455	54655	3.99e-26
G. lingzhi s74	100	133	0	0	48150	48282	11967	12099	9.69e-64
G. lingzhi s74	95.599	409	13	2	52500	52906	18472	18877	0
G. lingzhi s74	88.636	88	6	1	57162	57249	33087	33170	3.39e-25
G. lingzhi s74	100	95	0	0	31902	31996	26821	26727	4.12e-43
G. lingzhi s74	73.684	38	10	0	52903	52940	52940	52903	135
G. lingzhi s74	100	55	0	0	26767	26821	31956	31902	2.14e-21
G. lingzhi s74	88.312	77	5	1	33087	33159	57162	57238	7.46e-21
G. lingzhi s74	95.577	407	17	1	18472	18877	52500	52906	0
G. lingzhi s74	98.256	172	3	0	11916	12087	48099	48270	1.44e-80
G. lingzhi s62	99.267	409	3	0	41782	42190	14621	15029	0
G. lingzhi s62	88.636	88	6	1	46449	46536	25143	25226	2.31e-25
G. lingzhi s62	88.75	80	5	1	41255	41334	22553	22628	1.19e-22
G. lingzhi s62	73.684	38	10	0	42187	42224	42224	42187	92
G. lingzhi s62	88.75	80	5	1	22553	22628	41255	41334	1.19e-22
G. lingzhi s62	88.312	77	5	1	25143	25215	46449	46525	5.08e-21
G. lingzhi s62	99.267	409	3	0	14621	15029	41782	42190	0
G. lucidum s37	100	133	0	0	40048	40180	10806	10938	7.33e-64
G. lucidum s37	95.844	409	12	2	44398	44804	18379	18784	0
G. lucidum s37	88.636	88	6	1	49060	49147	27757	27840	2.56e-25
G. lucidum s37	73.684	38	10	0	44801	44838	44838	44801	102
G. lucidum s37	88.312	77	5	1	27757	27829	49060	49136	5.65e-21
G. lucidum s37	95.823	407	16	1	18379	18784	44398	44804	0
G. lucidum s37	98.256	172	3	0	10755	10926	39997	40168	1.09e-80

## Sheet: Table S6
Table S6 Tandem repeats detected in the four Ganoderma mitogenomes using the online program Tandem Repeats Finder
Species	Indices	Period Size	Copy Number	Consensus Size	Percent Matches	Percent Indels	Score	Entropy (0-2)	Repeat motif
G. subamboinense s118	15332--15367	18	2	18	88	0	54	1.89	TTAGCAGGAACCATATTA
G. subamboinense s118	17378--17402	9	2.8	9	100	0	50	0.99	TTTAATATA
G. subamboinense s118	24685--24717	15	2.3	15	89	5	50	1.5	ATAATCATTTAATCA
G. subamboinense s118	29573--29602	5	6	5	92	0	51	1.16	ATTTA
G. subamboinense s118	56880--56916	3	12.3	3	88	0	56	1.04	TAT
G. subamboinense s118	59511--59555	20	2.3	20	100	0	90	0.76	AAAAAATTAAATTAAAAATA
G. subamboinense s118	64918--64942	11	2.3	11	100	0	50	0.4	AAAAAAAAAAT
G. subamboinense s118	69116--69140	11	2.3	11	100	0	50	0.63	TTTTGTTTTGT
G. subamboinense s118	72321--72384	23	3	21	77	20	55	1.37	TAAAAATATTAAATTATTAAT
G. subamboinense s118	72353--72393	20	2	20	90	9	66	1.32	TAAATTATAATTGAAACAAA
G. lingzhi s74	11126--11161	18	2	18	88	0	54	1.85	TTAGCTGGAACTATATTA
G. lingzhi s74	15737--15764	6	4.7	6	100	0	56	0.59	TTTTGT
G. lingzhi s74	46311--46353	21	2	21	90	0	68	1.73	TTACCCTAATAATTCTTCTAA
G. lingzhi s74	48685--48725	15	2.9	15	86	13	52	1.24	AATTCAAAAATATTA
G. lingzhi s62	8763--8798	18	2	18	94	0	63	1.83	TTAGCTGGAACTATATTA
G. lingzhi s62	11929--11965	4	9.3	4	87	0	56	1.01	AAAT
G. lingzhi s62	11924--11965	12	3.6	12	81	15	52	1.01	ATTAATAAATAA
G. lingzhi s62	37969--38009	15	2.9	15	86	13	52	1.24	AATTCAAAAATATTA
G. lucidum s37	9965--10000	18	2	18	88	0	54	1.85	TTAGCTGGAACTATATTA
G. lucidum s37	40583--40623	15	2.9	15	86	13	52	1.24	AATTCAAAAATATTA

## Sheet: Table S7
Table S7 Species, and GenBank accession number used for phylogenetic analysis in this study
ID	Species	GenBank accession number	Order
Hory	Hannaella oryzae (outgroup)	MH732752	Tremellales
Abis	Agaricus bisporus	JX271275	Agaricales
Ccin	Coprinopsis cinerea	NW_003307477
Lame	Laccaria amethystina	MK697669
Lbic	Laccaria bicolor	MK697670
Ldec	Lyophyllum decastes	MH447974
Lshi	Lyophyllum shimeji	MH447975
Tmat	Tricholoma matsutake	JX985789
Abor	Armillaria borealis	MH407470
Asin	Armillaria sinapina	MH282847
Asol	Armillaria solidipes	MH660713
Dtab	Desarmillaria tabescens	MH823225
Fvel	Flammulina velutipes	JF799107
Ledo	Lentinula edodes	AB697988
Mper	Moniliophthora perniciosa	AY376688
Mror	Moniliophthora roreri	HQ259115
Scom	Schizophyllum commune	AF402141
Pcit	Pleurotus citrinopileatus	MG017444
Pery	Pleurotus eryngii	KX827267
Post	Pleurotus ostreatus	EF204913
Ppla	Pleurotus platypus	MG017445
Hrus	Hygrophorus russula	MH643589
Rsal	Rhizopogon salebrosus	MH794152	Boletales
Rvin	Rhizopogon vinicolor	MH794153
Pinv	Paxillus involutus	MK993563
Prub	Paxillus rubicundulus	MK993564
Hcor	Hericium coralloides	KY007042	Russulales
Ldel	Lactarius deliciosus	MH319478
Lhat	Lactarius hatsudake	MH319475
Lhyg	Lactarius hygrophoroides	MH319477
Lpip	Lactarius piperatus	MH319479
Lvol	Lactarius volemus	MH319474
Rabi	Russula abietina	MH138073
Rlep	Russula lepida	MH138075
Rcom	Russula compacta	MH138072
Rfoe	Russula foetens	MH138074
Rvir	Russula virecsens	MH138076
Hirr	Heterobasidion irregulare	KF957635
Pcar	Phanerochaete carnosa	MT090080	Polyporales
Tcam	Taiwanofungus camphoratus	MH745717
Fpal	Fomitopsis palustris	AP017926
Wcoc	Wolfiporia cocos	MT079861
Scri	Sparassis crispa	MN722635
Gapp	Ganoderma applanatum	KR109212
Gleu	Ganoderma leucocontextum	MH252534
Gtsu	Ganoderma tsugae	MH252533
Gcal	Ganoderma calidophilum	MH252535
Gsub	Ganoderma subamboinense s118	MW752412
Gluc	Ganoderma lucidum	KC763799
Gluc26	Ganoderma lucidum s26	MH252532
Gluc37	Ganoderma lucidum s37	MW752414
Gsic62	Ganoderma lingzhi s62	MW752415
Gsic74	Ganoderma lingzhi s74	MW752413
Gsic8	Ganoderma lingzhi s8	MH252531
Gmer	Ganoderma meredithae	KP410262
Gsin	Ganoderma sinense	KF673550
Tcin	Trametes cingulata	GU723273
Thir	Trametes hirsuta	MG775432
Tcoc	Trametes coccinea	MT479166
Tver	Trametes versicolor	MT479165
Prad	Phlebia radiata	HE613568
Lsul	Laetiporus sulphureus	MG519331
Csul	Coniferiporia sulphurascens	MK623260	Hymenochaetales
Fmed	Fomitiporia mediterranea	MK623258
Plam	Phellinus lamaoensis	MK623259
Ssan	Sanghuangporus sanghuang	MG149786
Spar	Schizopora paradoxa	MK623261
Capp	Cantharellus appalachiensis	MG602716	Cantharellales
Ccib	Cantharellus cibarius	KC573037
Clut	Cantharellus lutescens	MG602719
